# Supplementary material for: Molecular architecture of the Chikungunya virus replication complex
Source: Sci Adv. 2022 Nov 30;8(48):eadd2536. doi: 10.1126/sciadv.add2536 (PMC9710867; doi:10.1126/sciadv.add2536)
Supplement: Supplementary file 2 — Movies S1 and S2 [file sciadv.add2536_movies_s1_and_s2.zip]

Archive with 2 entries (2 files):
- sciadv.add2536_movie_s1.mp4
- sciadv.add2536_movie_s2.mp4
